# Supplementary material for: Naturally Occurring Mutations in Large Surface Genes Related to Occult Infection of Hepatitis B Virus Genotype C
Source: PLoS One. 2013 Jan 18;8(1):e54486. doi: 10.1371/journal.pone.0054486 (PMC3548799; doi:10.1371/journal.pone.0054486)
Supplement: Table S2 — Quasispecies analysis of the frequency of the preS deletion from 22 occult subjects with preS deletions. (XLSX) [file pone.0054486.s002.xlsx]

## Sheet: Sheet1
	Table S2. Quasispecies analysis of the frequency of the preS deletion from 22 ocult subjects with preS deletions.
		Region	Sample	No. of clones	Mutant type		Frequency of deletion (%)
					deletion	WT
		preS1	0627-18	4	4	0	100
			0627-28	5	5	0	100
			0628-18	4	4	0	100
			0629-31	6	6	0	100
			0630-68	4	2	2	50
			0701-44	4	1	3	25
			0704-60	4	4	0	100
			0704-61	4	4	0	100
			0705-68	4	4	0	100
			0711-37	4	2	2	50
			0713-25	4	4	0	100
			0713-34	4	2	2	50
			0714-34	4	2	2	50
			KU-II-28	4	4	0	100
			KU-III-40	4	4	0	100
		preS2	0627-23	4	4	0	100
			0627-57	4	4	0	100
			0701-32	5	5	0	100
			0704-8	4	4	0	100
			0704-65	5	5	0	100
			0711-75	4	4	0	100
			KU-III-30	4	4	0	100
		Sum		93	82	11	88.172
